# Supplementary material for: The ortholog of human REEP1-4 is required for autophagosomal enclosure of ER-phagy/nucleophagy cargos in fission yeast
Source: PLoS Biol. 2023 Nov 8;21(11):e3002372. doi: 10.1371/journal.pbio.3002372 (PMC10659188; doi:10.1371/journal.pbio.3002372)
Supplement: S1 Table — (XLSX) [file pbio.3002372.s009.xlsx]

## Sheet: Sheet1
Systematic ID	Gene name	Product description	Budding yeast orthologs	Human orthologs	Spectral count in control IP sample	Spectral count in Yep1-GFP IP sample
SPBC30D10.09c	hva22	ER membrane organization protein, HVA22/TB2/DP1 family protein		REEP1,REEP2,REEP3,REEP4	0	1422
SPBC16E9.05	erg6	sterol 24-C-methyltransferase Erg6	ERG6		53	349
SPBC31A8.01c	rtn1	reticulon Rtn1	RTN1,RTN2	RTN1,RTN2,RTN3,RTN4	22	310
SPBC26H8.03	cho2	phosphatidylethanolamine N-methyltransferase Cho2	CHO2		26	223
SPBC16G5.05c	scs2	VAP family protein Scs2	SCS2,SCS22	VAPA,VAPB	21	189
SPBC19F5.03	sac11	inositol polyphosphate phosphatase	SAC1	SACM1L	20	163
SPBC713.12	erg1	squalene monooxygenase Erg1	ERG1	SQLE	19	162
SPCC962.01	tcb1	tricalbin, C2 domain protein (phospholipid binding) ER-plasma membrane tethering protein Tcb1	TCB1,TCB2,TCB3	ESYT1,ESYT2,ESYT3	9	156
SPAC222.14c	sey1	ER fusion GTPase, atlastin Sey1	SEY1		6	132
SPAPYUK71.03c	tcb3	tricalbin, C2 domain protein (phospholipid binding) ER-plasma membrane tethering protein Tcb3	TCB1,TCB2,TCB3	ESYT1,ESYT2,ESYT3	8	125
SPACUNK4.07c	cta4	P-type ATPase family V, transmembrane protein dislocase Cta4	SPF1	ATP13A1	6	96
SPCC830.08c	yop1	ER membrane protein DP1/Yop1	YOP1	REEP5,REEP6	10	84
SPAC17C9.12	scs22	VAP family protein Scs22	SCS2,SCS22	VAPA,VAPB	10	82
SPAC1F5.02	pdi1	ER protein disulfide isomerase	EUG1,PDI1	P4HB,PDIA2,PDIA3,PDIA4	11	81
SPAC21E11.08	lcb2	serine palmitoyltransferase Lcb2	LCB2	SPTLC2,SPTLC3	7	78
SPBC18E5.02c	lcb1	serine palmitoyltransferase complex subunit	LCB1	SPTLC1	7	76
SPAC13G7.01c	erg7	lanosterol synthase Erg7	ERG7	LSS	0	73
SPAC3H1.05	ste24	ER membrane protease Ste24	STE24	ZMPSTE24	0	68
SPAC12B10.02c	sdg1	ER resident protein acetylase Sdg1	PHO86	NAT8	6	66
SPAC19G12.08	scs7	ER sphingosine hydroxylase Scs7	SCS7	FA2H	0	62
SPBC1539.04	tts1	tetra spanning protein 1, Tts1	PER33,POM33,YGR026W	TMEM33	3	60
SPAC4D7.02c	pgc1	phosphatidylglycerol phospholipase C Pgc1	PGC1	GDPD1,GDPD3	0	58
SPBC646.07c	tsc13	enoyl-[acyl-carrier-protein] reductase	TSC13	TECR,TECRL	4	50
SPCC330.08	alg11	GDP-Man:Man3GlcNAc2-PP-Dol alpha-1,2-mannosyltransferase Alg11	ALG11	ALG11	3	50
SPAC1851.02	slc1	1-acylglycerol-3-phosphate O-acyltransferase Slc1	SLC1	AGPAT1,AGPAT2	0	49
SPBC29A10.01	ccr1	NADPH-cytochrome p450 reductase	NCP1	POR	0	47
SPAC27F1.07	ost1	dolichyl-diphospho-oligosaccharide-protein glycosyltransferase Ost1	OST1	RPN1	5	45
SPBC17A3.05c		DNAJ/DUF1977, human DNAJB12 homolog, Hsp70 co-chaperone		DNAJB12,DNAJB14	0	43
SPCP31B10.06	tcb2	tricalbin, C2 domain protein (phospholipid binding) ER-plasma membrane tethering protein Tcb2	TCB1,TCB2,TCB3	ESYT1,ESYT2,ESYT3	0	39
SPCC162.09c	hmg1	3-hydroxy-3-methylglutaryl-CoA reductase Hmg1	HMG1,HMG2	HMGCR	3	37
SPCC825.02	gbs1	glucosidase II beta subunit	GTB1	PRKCSH	2	36
SPAC25H1.07	emc1	ER membrane protein complex subunit Emc1	EMC1	EMC1	0	35
SPBC11B10.01	alg2	mannosyltransferase complex subunit Alg2	ALG2	ALG2	0	32
SPBC691.05c	ist2	anoctamin calcium-activated chloride channel OR Ca(2+)-activated phospholipid scramblase involved in ER-plasma membrane tethering Ist2	IST2	ANO10,ANO8	3	31
SPBC2A9.06c	nus1	di-trans,poly-cis-decaprenylcistransferase Nus1	NUS1	NUS1	0	30
SPAC6G10.09	gls1	glucosidase I Gls1	CWH41	MOGS	0	30
