# Supplementary material for: The ortholog of human REEP1-4 is required for autophagosomal enclosure of ER-phagy/nucleophagy cargos in fission yeast
Source: PLoS Biol. 2023 Nov 8;21(11):e3002372. doi: 10.1371/journal.pbio.3002372 (PMC10659188; doi:10.1371/journal.pbio.3002372)
Supplement: S2 Table — (XLSX) [file pbio.3002372.s010.xlsx]

## Sheet: S2 Table 
strain number	mating type	genotype	notes
DY50142	h+	leu1-32::Pnmt1-Ost4-GFP(leu+) psp3::P41nmt1-mCherry-Atg8 psp3::Atg1-Atg2-Atg3-Atg4-Atg5-Atg6-Atg7-Atg8-Atg9-Atg10-Atg11-Atg12-Atg13-Atg14-Atg16-Atg17-Atg18a-Atg18b-Vps34-Atg18c-Ctl1-Atg101-Vps15::bsdMX	zcx68
DY50143	h?	leu1-32 ura4-D18 ars1::P1nmt1-Ost4-CFP(ura4+) Cpy1-mCherry::natMX	zcx1390
DY50144	h?	leu1-32 ura4-D18 ars1::Pnmt1-Ost4-CFP(ura4+) yep1Δ::hphMX Cpy1-mCherry::natMX	zcx1392
DY50145	h?	leu1-32 ura4-D18 ars1::Pnmt1-Ost4-CFP(ura4+) atg5Δ::kanMX Cpy1-mCherry::natMX	zcx1391
DY50146	h+	ura4-D18 leu1-32::P41nmt1-Erg11-GFP(leu+)	zcx35
DY50147	h+	ura4-D18 leu1-32::P41nmt1-Erg11-GFP(leu+) yep1Δ::hphMX	zcx349
DY50148	h+	leu1-32::P41nmt1-Erg11-GFP(leu+)(leu+) yep1Δ::hphMX ura4::P41nmt1-Yep1-mCherry::natMX	zcx1074
DY50149	h?	ura4-D18 leu1-32::P41nmt1-Erg11-GFP(leu+)(leu+) atg5Δ::natMX	zcx1371
DY50150	h-	ura4-D18 leu1-32::P41nmt1-Rtn1-GFP(leu+)	zcx461
DY50151	h+	ura4-D18 leu1-32::P41nmt1-Rtn1-GFP(leu+) yep1Δ::hphMX	zcx464
DY50152	h-	leu1-32 ura4-D18 ars1::P41nmt1-Ish1-GFP(ura4+)	zcx1500
DY50153	h?	leu1-32 ura4-D18 ars1::P41nmt1-Ish1-GFP(ura4+) yep1Δ::hphMX	zcx1424
DY50154	h+	leu1-32 ura4::P41nmt1-Pus1-mECitrine::natMX	zcx1759
DY50155	h+	leu1-32 ura4::P41nmt1-Pus1-mECitrine::natMX yep1Δ::hphMX	zcx1760
DY50156	h?	leu1-32 ura4::P41nmt1-Pus1-mECitrine::natMX epr1Δ::bsdMX	zcx1876
DY50157	h?	leu1-32 ura4::P41nmt1-Pus1-mECitrine::natMX atg5Δ::kanMX	zcx1799
DY50158	h?	leu1-32 ura4-D18 CFP-Atg8::hphSVEM	zd1393
DY50159	h?	leu1-32 ura4-D18 CFP-Atg8::hphSVEM yep1Δ::hphMX	zcx1187
DY50160	h?	leu1-32 ura4-D18 CFP-Atg8::hphSVEM atg5Δ::natMX	zcx1189
DY50161	h?	leu1-32 ura4::P41nmt1-mTurquoise2-Atg8::natMX lys3::P41nmt1-Epr1-mCherry::bsdMX his5::P41nmt1-Yep1-mECitrine::kanMX, yep1Δ::hphMX	zcx2046
DY50162	h+	ura4-D18 leu1-32::P1nmt1-Tdh1-CFP(leu+)	zcx37
DY50163	h+	ura4-D18 leu1-32::P1nmt1-Tdh1-CFP(leu+) yep1Δ::hphMX	zcx350
DY50164	h?	ura4-D18 leu1-32::P1nmt1-Tdh1-CFP(leu+) atg5Δ::natMX	zcx1105
DY50165	h?	leu1-32 ura4-D18 fsc1Δ::kanMX	zcx1368
DY50166	h?	leu1-32 ura4-D18 fsc1Δ::kanMX yep1Δ::hphMX	zcx1369
DY50167	h-	ura4-D18 leu1-32::P41nmt1-Yep1-GFP(leu+) his5::P41nmt1-Pil1-mCherry::kanMX	zcx1703
DY50168	h-	ura4-D18 leu1-32::P41nmt1-Yep1-GFP(leu+) his5::P41nmt1-Pil1-mCherry-Atg8(1-115)::kanMX	zcx1683
DY50169	h-	ura4-D18 leu1-32::P41nmt1-Epr1-GFP(leu+) his5::P41nmt1-Pil1-mCherry::kanMX	zcx1711
DY50170	h-	ura4-D18 leu1-32::P41nmt1-Epr1-GFP(leu+) his5::P41nmt1-Pil1-mCherry-Atg8(1-115)::kanMX	zcx1704
DY50171	h?	leu1-32 isp6∆::natMX psp3∆::hphMX Epr1-mCherry::kanMX	zcx101
DY50172	h?	leu1-32 isp6∆::natMX psp3∆::hphMX Epr1-mCherry::kanMX yep1Δ::hphMX	zcx1251
DY50173	h?	ura4-D18 leu1-32::P41nmt1-Erg11-GFP(leu+) epr1Δ::bsdMX	zcx845
DY50174	h+	ura4-D18 leu1-32::P41nmt1-Erg11-GFP(leu+) epr1Δ::bsdMX his5::P41nmt1-Epr1-mCherry::kanMX	zcx1126
DY50175	h+	ura4-D18 leu1-32::P41nmt1-Erg11-GFP(leu+) epr1Δ::bsdMX his5::P41nmt1-Erg11-mCherry-AIMart::kanMX	zcx1114
DY50176	h+	leu1-32::P41nmt1-Erg11-GFP(leu+) epr1Δ::bsdMX ura4::P41nmt1-Yep1-mCherry::natMX	zcx947
DY50177	h+	ura4-D18 leu1-32::P41nmt1-Erg11-GFP(leu+) yep1Δ::hphMX lys3::P41nmt1-Epr1-mCherry::bsdMX	zcx815
DY50178	h+	ura4-D18 leu1-32::P41nmt1-Erg11-GFP(leu+) yep1Δ::hphMX his5::P41nmt1-Erg11-mCherry-AIMart::kanMX	zcx1112
DY50179	h-	leu1-32 ura4::Ppmt3-Bqt4-mECitrine::natMX	zcx1932
DY50180	h-	leu1-32 ura4::Ppmt3-Bqt4-mECitrine::natMX yep1Δ::hphMX	zcx1933
DY50181	h-	leu1-32 ura4::Ppmt3-Bqt4-mECitrine::natMX atg5Δ::kanMX	zcx1935
DY50182	h-	leu1-32 ura4::Ppmt3-Bqt4-mECitrine::natMX atg5Δ::kanMX yep1Δ::hphMX	zcx1934
DY50183	h-	leu1-32 ura4::P41nmt1-Pus1-mECitrine::natMX atg5Δ::kanMX yep1Δ::hphMX	zcx1761
DY50184	h-	leu1-32 ura4-D18 yep1Δ::hphMX	zcx347
DY50185	h?	ura4-D18 leu1-32::Pnmt1-Ost4-GFP-MTn(leu1+) yep1Δ::hphMX	zcx1463
DY50186	h?	leu1-32 ura4::P41nmt1-mTurquoise2-Atg8::natMX lys3::P41nmt1-Epr1-mCherry::bsdMX	zcx1962
DY50187	h?	leu1-32 ura4::P41nmt1-mTurquoise2-Atg8::natMX lys3::P41nmt1-Epr1-mCherry::bsdMX yep1Δ::hphMX	zcx1963
DY50188	h+	leu1-32 ura4-D18	LD54
DY50189	h?	leu1-32 ura4-D18 yep1Δ::hphMX atg5Δ::kanMX	zcx1396
DY50190	h-	leu1-32::P41nmt1-Ost4-mCherry(leu+) ura4::P41nmt1-Pus1-mECitrine::natMX yep1Δ::hphMX	zcx2083
DY50191	h-	leu1-32 lys3::Pbip1-SSBip-mCherry-ADEL(lys3+) ura4::P41nmt1-Pus1-mECitrine::natMX yep1Δ::hphMX	zcx8095
DY50192	h-	leu1-32 his5::P41nmt1-mTurquoise2-Atg8::kanMX ura4::P41nmt1-Pus1-mECitrine::natMX yep1Δ::hphMX	zcx2040
DY50193	h-	leu1-32 his5:P41nmt1-mTurquoise2-Atg8::kanMX ura4::P41nmt1-Bqt4-mECitrine::natMX yep1Δ::hphMX	zcx2041
DY50194	h-	leu1-32 ura4-D18 ade6::Padh1-OsTIR1::hphMX his5::Ppmt3-Pyk1-AID-mECitrine::kanMX	zcx1688
DY50195	h-	leu1-32 ura4-D18 ade6::Padh1-OsTIR1::hphMX his5::Ppmt3-Pyk1-AID-mECitrinet::kanMX yep1Δ::bsdMX	zcx1689
DY50196	h-	leu1-32 ura4-D18 ade6::Padh1-OsTIR1::hphMX his5::Ppmt3-Pyk1-AID-mECitrinet::kanMX fsc1Δ::natMX	zcx1690
DY50197	h-	ura4-D18 leu1-32:::P41nmt1-Pus1-mCherry(leu+) ade6::Padh1-OsTIR1::hphMX his5::Ppmt3-Epr1-AID-mECitrinet::kanMX	zcx1503
DY50198	h-	ura4-D18 leu1-32:::P41nmt1-Pus1-mCherry(leu+) ade6::Padh1-OsTIR1::hphMX his5::Ppmt3-Epr1-AID-mECitrinet::kanMX yep1Δ::bsdMX	zc1508
DY50199	h-	leu1-32 ura4-D18 ade6::Padh1-OsTIR1::hphMX his5::Ppmt3-Rtn1-AID-mECitrinet::kanMX	zcx1611
DY50200	h-	leu1-32 ura4-D18 ade6::Padh1-OsTIR1::hphMX his5::Ppmt3-Rtn1-AID-mECitrinet::kanMX yep1Δ::bsdMX	zcx1612
DY50201	h-	leu1-32::P41nmt1-Rtn1-GFP(leu+) ura4::P41nmt1-Yep1-mCherry::natMX	zcx523
DY50202	h-	leu1-32::P41nmt1-Yop1-GFP(leu+) ura4::P41nmt1-Yep1-mCherry::natMX	zcx524
DY50203	h-	leu1-32::P41nmt1-Tts1-GFP(leu+) ura4::P41nmt1-Yep1-mCherry::natMX	zcx525
DY50204	h?	ura4-D18 leu1-32::P41nmt1-Erg11-GFP(leu+) rtn1Δ::kanMX yop1Δ::natMX tts1Δ::bsdMX	zcx516
DY50205	h?	ura4-D18 leu1-32::P41nmt1-Erg11-GFP(leu+) rtn1Δ::kanMX yop1Δ::natMX tts1Δ::bsdMX ade6::Padh1-Rtn1-mCherry::hphMX	zcx1153
DY50206	h?	ura4-D18 leu1-32::P41nmt1-Erg11-GFP(leu+) rtn1Δ::kanMX yop1Δ::natMX tts1Δ::bsdMX ade6::Padh1-Yep1-mCherry::hphMX	zcx1154
DY50207	h+	ura4-D18 leu1-32::P41nmt1-Erg11-GFP(leu+) rtn1Δ::kanMX	zcx511
DY50208	h+	ura4-D18 leu1-32::P41nmt1-Erg11-GFP(leu+) yop1Δ::natMX	zcx512
DY50209	h+	ura4-D18 leu1-32::P41nmt1-Erg11-GFP(leu+) tts1Δ::bsdMX	zcx513
DY50210	h?	ura4-D18 leu1-32::P41nmt1-Erg11-GFP(leu+) rtn1Δ::kanMX yop1Δ::natMX	zcx1135
DY50211	h?	leu1-32 ura4-D18 rtn1Δ::kanMX yop1Δ::natMX yep1Δ::hphMX	zcx1225
DY50212	h?	ura4-D18 leu1-32::P41nmt1-Erg11-GFP(leu+) yop1Δ::natMX tts1Δ::bsdMX	zcx1136
DY50213	h?	leu1-32 ura4-D18 yop1Δ::natMX tts1Δ::bsdMX yep1Δ::hphMX	zcx1226
DY50214	h?	ura4-D18 leu1-32::P41nmt1-Erg11-GFP(leu+) rtn1Δ::kanMX tts1Δ::bsdMX	zcx1137
DY50215	h?	leu1-32 ura4-D18 rtn1Δ::kanMX tts1Δ::bsdMX yep1Δ::hphMX	zcx1227
DY50216	h?	ura4-D18 leu1-32::P41nmt1-Erg11-GFP(leu+) rtn1Δ::kanMX yop1Δ::natMX tts1Δ::bsdMX yep1Δ::hphMX	zcx1206
DY50217	h+	leu1-32::P41nmt1-Erg11-GFP(leu+) yep1Δ::hphMX ura4::P1nmt1-Rtn1-mCherry::natMX	zcx712
DY50218	h+	leu1-32::P41nmt1-Erg11-GFP(leu+) yep1Δ::hphMX ura4::P1nmt1-Yop1-mCherry::natMX	zcx713
DY50219	h+	leu1-32::P41nmt1-Erg11-GFP(leu+) yep1Δ::hphMX ura4::P1nmt1-Tts1-mCherry::natMX	zcx714
DY50220	h+	leu1-32 ura4-D18 rtn1Δ::kanMX tts1Δ::bsdMX yep1Δ::hphMX	zcx1718
DY50221	h+	leu1-32 ura4-D18 rtn1Δ::kanMX tts1Δ::bsdMX yep1Δ::hphMX ade6::Padh1-Yep1-mCherry::hphMX	zcx1732
DY50222	h-	leu1-32 ura4::P41nmt1-Yep1-mCherry::natMX	zcx1259
DY50223	h-	ura4-D18 leu1-32::P41nmt1-Yep1-GFP(leu+)	zcx577
DY50224	h-	leu1-32::P41nmt1-Yep1-GFP(leu+) ura4::P41nmt1-Yep1-mCherry::natMX	zcx1253
DY50225	h-	leu1-32 ura4::P41nmt1-Yep1(1-97)-mCherry::natMX	zcx1309
DY50226	h+	ura4-D18 leu1-32::P41nmt1-Yep1(1-97)-GFP(leu+)	zcx1263
DY50227	h+	leu1-32::P41nmt1-Yep1(1-97)-GFP(leu+) ura4::P41nmt1-Yep1(1-97)-mCherry::natMX	zcx1313
DY50228	h+	leu1-32 ura4::P41nmt1-Yep1(1-113)-mCherry::natMX	zcx1260
DY50229	h-	ura4-D18 leu1-32::P41nmt1-Yep1(1-113)-GFP(leu+)	zcx1308
DY50230	h+	leu1-32::P41nmt1-Yep1(1-113)-GFP(leu+) ura4::P41nmt1-Yep1(1-113)-mCherry::natMX	zcx1312
DY50231	h+	leu1-32 ura4::P41nmt1-Yep1Δ(98-113)-mCherry::natMX	zcx1352
DY50232	h-	ura4-D18 leu1-32::P41nmt1-Yep1Δ(98-113)-GFP(leu+)	zcx1354
DY50233	h+	leu1-32::P41nmt1-Yep1Δ(98-113)-GFP(leu+) ura4::P41nmt1-Yep1Δ(98-113)-mCherry::natMX	zcx1357
DY50234	h+	leu1-32::P41nmt1-Erg11-GFP(leu+) yep1Δ::hphMX ura4::P41nmt1-Yep1Δ(98-113)-mCherry::natMX	zcx1625
DY50235	h+	ura4-D18 leu1-32 rtn1Δ::kanMX tts1Δ::bsdMX yep1Δ::hphMX ade6::Padh1-Yep1(1-97)-mCherry::hphMX	zcx1737
DY50236	h+	ura4-D18 leu1-32 rtn1Δ::kanMX tts1Δ::bsdMX yep1Δ::hphMX ade6::Padh1-Yep1(1-113)-mCherry::hphMX	zcx1734
DY50237	h+	ura4-D18 leu1-32 rtn1Δ::kanMX tts1Δ::bsdMX yep1Δ::hphMX ade6::Padh1-Yep1Δ(98-113)-mCherry::hphMX	zcx1739
DY50238	h-	leu1-32 ura4::P41nmt1-Yep1-VenusC155::natMX	zcx1241
DY50239	h-	leu1-32 ura4-D18 his5::P41nmt1-Yep1-VenusN173::kanMX	zcx1266
DY50240	h-	leu1-32 ura4::P41nmt1-Yep1-VenusC155::natMX his5::P41nmt1-Yep1-VenusN173::kanMX	zcx1274
DY50241	h-	leu1-32 ura4::P41nmt1-Yep1(35-166)-mCherry::natMX	zcx2088
DY50242	h-	leu1-32::P41nmt1-Yep1-GFP(leu+) ura4::P41nmt1-Yep1(35-166)-mCherry::natMX	zcx2089
DY50243	h-	leu1-32 ura4::P41nmt1-Yep1(79-166)-mCherry::natMX	zcx2048
DY50244	h-	leu1-32::P41nmt1-Yep1-GFP(leu+) ura4::P41nmt1-Yep1(79-166)-mCherry::natMX	zcx2049
DY50245	h+	leu1-32::P41nmt1-Erg11-GFP(leu+) yep1Δ::hphMX ura4::P41nmt1-Yep1(1-131)-mCherry::natMX	zcx696
DY50246	h+	leu1-32::P41nmt1-Erg11-GFP(leu+) yep1Δ::hphMX ura4::P41nmt1-Yep1(1-150)-mCherry::natMX	zcx1122
DY50247	h+	leu1-32::P41nmt1-Erg11-GFP(leu+) yep1Δ::hphMX ura4::Ppmt3-Yep1Δ(114-130)-mCherry::natMX	zcx813
DY50248	h+	leu1-32::P41nmt1-Erg11-GFP(leu+) yep1Δ::hphMX ura4::Ppmt3-Yep1Δ(131-150)-mCherry::natMX	zcx715
DY50249	h+	leu1-32::P41nmt1-Erg11-GFP(leu+) yep1Δ::hphMX ura4::Ppmt3-Yep1Δ(114-150)-mCherry::natMX	zcx814
DY50250	h+	leu1-32::P41nmt1-Erg11-GFP(leu+) yep1Δ::hphMX ura4::P41nmt1-Yep1APH1mut-mCherry::natMX	zcx1479
DY50251	h+	leu1-32::P41nmt1-Erg11-GFP(leu+) yep1Δ::hphMX ura4::P41nmt1-Yep1APH2mut-mCherry::natMX	zcx1480
DY50252	h+	leu1-32::P41nmt1-Erg11-GFP(leu+) yep1Δ::hphMX ura4::P41nmt1-Yep1APH1mutAPH2mut-mCherry::natMX	zcx1481
DY50253	h+	leu1-32 ura4::P41nmt1-Yep1(1-150)-mCherry::natMX	zcx1261
DY50254	h-	ura4-D18 leu1-32::P41nmt1-Yep1(1-150)-GFP	zcx1307
DY50255	h+	leu1-32::P41nmt1-Yep1(1-150)-GFP(leu+) ura4::P41nmt1-Yep1(1-150)-mCherry::natMX	zcx1311
DY50256	h+	ura4-D18 leu1-32 rtn1Δ::kanMX tts1Δ::bsdMX yep1Δ::hphMX ade6::Padh1-Yep1(1-150)-mCherry::hphMX	zcx1735
DY50257	h+	ura4-D18 leu1-32 rtn1Δ::kanMX tts1Δ::bsdMX yep1Δ::hphMX ade6::Padh1-Yep1Δ(114-150)-mCherry::hphMX	zcx1740
DY50258	h+	leu1-32::P41nmt1-Erg11-GFP(leu+) yep1Δ::hphMX ura4::P41nmt1-REEP1-mCherry::natMX	zcx1141
DY50259	h+	leu1-32::P41nmt1-Erg11-GFP(leu+) yep1Δ::hphMX ura4::P41nmt1-REEP2-mCherry::natMX	zcx1142
DY50260	h+	leu1-32::P41nmt1-Erg11-GFP(leu+) yep1Δ::hphMX ura4::P41nmt1-REEP3-mCherry::natMX	zcx1143
DY50261	h+	leu1-32::P41nmt1-Erg11-GFP(leu+) yep1Δ::hphMX ura4::P41nmt1-REEP4-mCherry::natMX	zcx1208
DY50262	h+	leu1-32::P41nmt1-Erg11-GFP(leu+) yep1Δ::hphMX ura4::P41nmt1-REEP5-mCherry::natMX	cx1144
DY50263	h+	leu1-32::P41nmt1-Erg11-GFP(leu+) yep1Δ::hphMX ura4::P41nmt1-REEP6-mCherry::natMX	zcx1209
DY50264	h+	ura4-D18 leu1-32::P41nmt1-Erg11-GFP(leu+) yep1Δ::hphMX his5::P41nmt1-Atg39-mCherry::kanMX	zcx808
DY50265	h+	ura4-D18 leu1-32::P41nmt1-Erg11-GFP(leu+) yep1Δ::hphMX his5::P41nmt1-Atg40-mCherry::kanMX	zcx809
DY50266	h+	ura4-D18 leu1-32::P41nmt1-Erg11-GFP(leu+) yep1Δ::hphMX ura4::P41nmt1-Atg40AIMmut-mCherry::natMX	zcx944
DY50267	h+	leu1-32::P41nmt1-Erg11-GFP(leu+) yep1Δ::bsdMX ura4::P41nmt1-Atg40(1-193)-mCherry::natMX	zcx1123
DY50268	h+	leu1-32::P41nmt1-Erg11-GFP(leu+) yep1Δ::bsdMX ura4::P41nmt1-Atg40(1-153)-mCherry::natMX	zcx1477
DY50269	h+	leu1-32::P41nmt1-Erg11-GFP(leu+) yep1Δ::bsdMX ura4::P41nmt1-Atg40(1-113)-mCherry::natMX	zcx1116
DY50270	h+	leu1-32::P41nmt1-Erg11-GFP(leu+) yep1Δ::hphMX ura4::P41nmt1-Yep1(1-113)-Atg40(154-193)-mCherry::natMX	zcx1087
DY50271	h+	leu1-32::P41nmt1-Erg11-GFP(leu+) yep1Δ::hphMX ura4::P41nmt1-Yep1(1-113)-Yop1(133-182)-mCherry::natMX	zcx1124
DY50272	h+	ura4-D18 leu1-32::P41nmt1-Erg11-GFP(leu+) epr1Δ::bsdMX his5::P41nmt1-Atg39-mCherry::kanMX	zcx948
DY50273	h+	ura4-D18 leu1-32::P41nmt1-Erg11-GFP(leu+) epr1Δ::bsdMX his5::P41nmt1-Atg40-mCherry::kanMX	zcx949
DY50274	h+	ura4-D18 leu1-32::P41nmt1-Erg11-GFP(leu+) epr1Δ::bsdMX ura4::P41nmt1-Atg40AIMmut-mCherry::natMX	zcx950
DY50275	h+	ura4-D18 leu1-32::P41nmt1-Erg11-GFP(leu+) epr1Δ::bsdMX yep1Δ::hphMX	zcx819
DY50276	h+	leu1-32::P41nmt1-Erg11-GFP(leu+) epr1Δ::bsdMX yep1Δ::hphMX ura4::P41nmt1-Yep1-mCherry::natMX	zcx946
DY50277	h+	ura4-D18 leu1-32::P41nmt1-Erg11-GFP(leu+) epr1Δ::bsdMX yep1Δ::hphMX his5::P41nmt1-Epr1-mCherry::kanMX	zcx1127
DY50278	h+	ura4-D18 leu1-32::P41nmt1-Erg11-GFP(leu+) epr1Δ::bsdMX yep1Δ::hphMX his5::P41nmt1-Atg39-mCherry::kanMX	zcx1106
DY50279	h+	ura4-D18 leu1-32::P41nmt1-Erg11-GFP(leu+) epr1Δ::bsdMX yep1Δ::hphMX his5::P41nmt1-Atg40-mCherry::kanMX	zcx833
DY50280	h+	leu1-32::P41nmt1-Erg11-GFP(leu+) epr1Δ::bsdMX yep1Δ::hphMX ura4::P41nmt1-Atg40AIMmut-mCherry::natMX	zcx945
DY50281	h+	leu1-32::P41nmt1-Erg11-GFP(leu+) yep1Δ::hphMX ura4::P41nmt1-Yop1(1-52)-Yep1(2-166)-mCherry::natMX	zcx1216
DY50282	h+	leu1-32::P41nmt1-Erg11-GFP(leu+) yep1Δ::hphMX ura4::P41nmt1-Yop1(35-52)-Yep1(2-166)-mCherry::natMX	zcx1217
DY50283	h+	leu1-32::P41nmt1-Erg11-GFP(leu+) yep1Δ::hphMX ura4::P41nmt1-Yop1-mCherry::natMX	zcx1134
DY50284	h+	leu1-32::P41nmt1-Erg11-GFP(leu+) yep1Δ::hphMX ura4::P41nmt1-Yop1(53-182)-mCherry::natMX	zc1213
