# Supplementary material for: The ortholog of human REEP1-4 is required for autophagosomal enclosure of ER-phagy/nucleophagy cargos in fission yeast
Source: PLoS Biol. 2023 Nov 8;21(11):e3002372. doi: 10.1371/journal.pbio.3002372 (PMC10659188; doi:10.1371/journal.pbio.3002372)
Supplement: S3 Table — (XLSX) [file pbio.3002372.s011.xlsx]

## Sheet: S3 Table
plasmid number	Descriptive name	notes
PDB5330	pUra4-P41nmt1-Yep1-mCherry-natMX	cx58
PDB5331	pDUAL-P41nmt1-Rtn1-GFP	cx13
PDB5332	pUra4-P41nmt1-Pus1-mECitrine-natMX	cx462
PDB5333	pDUAL-P41nmt1-Yep1-mCherry	cx59
PDB5334	pHis5-P41nmt1-Epr1-mCherry-kanMX	cx293
PDB5335	pUra4-P41nmt1-Bqt4-mCherry-natMX	cx485
PDB5336	pUra4-P41nmt1-mTurquoise2-Atg8-natMX	cx461
PDB5337	pAde6-Padh1-OsTIR1-hphMX	cx489
PDB5338	pHis5-Ppmt3-Pyk1-AID-mECitrine-kanMX	cx425
PDB5339	pHis5-Ppmt3-Epr1-AID-mECitrine-kanMX	cx401
PDB5340	pHis5-Ppmt3-Rtn1-AID-mECitrine-kanMX	cx423
PDB5341	pDUAL-P41nmt1-Yop1-GFP	cx14
PDB5342	pDUAL-P41nmt1-Tts1-GFP	cx15
PDB5343	pAde6-Padh1-Rtn1-mCherry-hphMX	cx296
PDB5344	pAde6-Padh1-Yep1-mCherry-hphMX	cx295
PDB5345	pUra4-P1nmt1-Rtn1-mCherry-natMX	cx161
PDB5346	pUra4-P1nmt1-Yop1-mCherry-natMX	cx162
PDB5347	pUra4-P1nmt1-Tts1-mCherry-natMX	cx163
PDB5348	pDUAL-P41nmt1-Yep1-GFP	cx5
PDB5349	pUra4-P41nmt1-Yep1(1-97)-mCherry-natMX	cx378
PDB5350	pDUAL-P41nmt1-Yep1(1-97)-GFP	cx342
PDB5351	pUra4-P41nmt1-Yep1(1-113)-mCherry-natMX	cx63
PDB5352	pDUAL-P41nmt1-Yep1(1-113)-GFP	cx377
PDB5353	pUra4-P41nmt1-Yep1Δ(98-113)-mCherry-natMX	cx384
PDB5354	pDUAL-P41nmt1-Yep1Δ(98-113)-GFP	cx385
PDB5355	pAde6-Padh1-Yep1(1-97)-mCherry-hphMX	cx343
PDB5356	pAde6-Padh1-Yep1(1-113)-mCherry-hphMX	cx306
PDB5357	pAde6-Padh1-Yep1Δ(98-113)-mCherry-hphMX	cx351
PDB5358	pUra4-P41nmt1-Yep1-VenusC155-natMX	cx320
PDB5359	pHis5-P41nmt1-Yep1-VenusN173-kanMX	cx319
PDB5360	pUra4-P41nmt1-Yep1(1-131)-mCherry-natMX	cx64
PDB5361	pUra4-P41nmt1-Yep1(1-150)-mCherry-natMX	cx274
PDB5362	pUra4-Ppmt3-Yep1Δ(114-130)-mCherry-natMX	cx168
PDB5363	pUra4-Ppmt3-Yep1Δ(131-150)-mCherry-natMX	cx123
PDB5364	pUra4-Ppmt3-Yep1Δ(114-150)-mCherry-natMX	cx169
PDB5365	pUra4-P41nmt1-Yep1APH1mut-mCherry-natMX	cx391
PDB5366	pUra4-P41nmt1-Yep1APH2mut-mCherry-natMX	cx392
PDB5367	pUra4-P41nmt1-Yep1APH1mutAPH2mut-mCherry-natMX	cx393
PDB5368	pDUAL-P41nmt1-Yep1(1-150)-GFP	cx376
PDB5369	pAde6-Padh1-Yep1(1-150)-mCherry-hphMX	cx307
PDB5370	pAde6-Padh1-Yep1Δ(114-150)-mCherry-hphMX	cx354
PDB5371	pUra4-P41nmt1-REEP1-mCherry-natMX	cx280
PDB5372	pUra4-P41nmt1-REEP2-mCherry-natMX	cx281
PDB5373	pUra4-P41nmt1-REEP3-mCherry-natMX	cx282
PDB5374	pUra4-P41nmt1-REEP4-mCherry-natMX	cx283
PDB5375	pUra4-P41nmt1-REEP5-mCherry-natMX	cx284
PDB5376	pUra4-P41nmt1-REEP6-mCherry-natMX	cx285
PDB5377	pHis5-P41nmt1-Atg40-mCherry-kanMX	cx135
PDB5378	pUra4-P41nmt1-Atg40AIMmut-mCherry-natMX	cx187
PDB5379	pUra4-P41nmt1-Atg40(1-193)-mCherry-natMX	cx275
PDB5380	pUra4-P41nmt1-Atg40(1-153)-mCherry-natMX	cx398
PDB5381	pUra4-P41nmt1-Atg40(1-113)-mCherry-natMX	cx263
PDB5382	pUra4-P41nmt1-Yep1(1-113)-Atg40(154-193)-mCherry-natMX	cx252
PDB5383	pUra4-P41nmt1-Yep1(1-113)-Yop1(133-182)-mCherry-natMX	cx278
PDB5384	pUra4-P41nmt1-Yop1(1-52)-Yep1(2-166)-mCherry-natMX	cx317
PDB5385	pUra4-P41nmt1-Yop1(35-52)-Yep1(2-166)-mCherry-natMX	cx318
PDB5386	pUra4-P41nmt1-Yop1-mCherry-natMX	cx294
PDB5387	pUra4-P41nmt1-Yop1(53-182)-mCherry-natMX	cx314
PDB5388	pUra4::P41nmt1-mTurquoise2-Atg8::natMX	cx514
PDB5389	pUra4::P41nmt1-Yep1(35-166)-mCherry::natMX	cx519
PDB5390	pUra4::P41nmt1-Yep1(79-166)-mCherry::natMX	cx515
PDB5391	pDUAL-P41nmt1-Ost4-mCherry	cx517
