# Supplementary material for: The ortholog of human REEP1-4 is required for autophagosomal enclosure of ER-phagy/nucleophagy cargos in fission yeast
Source: PLoS Biol. 2023 Nov 8;21(11):e3002372. doi: 10.1371/journal.pbio.3002372 (PMC10659188; doi:10.1371/journal.pbio.3002372)
Supplement: S1 Data — (XLSX) [file pbio.3002372.s012.xlsx]

## Sheet: Fig 1D
		0h-wt	0h-yep1Δ	0h-yep1Δ Yep1	0h-atg5Δ	24h-wt	24h-yep1Δ	24h-yep1Δ Yep1	24h-atg5Δ
free GFP / total GFP (%)	test-1	0.110861	0.0390311	0.193147	0.00987824	18.2812	0.284411	18.7803	0.175823
	test-2	0.0338119	0.0130741	0.0977106	0.00306286	19.6195	0.342251	19.9914	0.0746443
	test-3	0.141449	0.0695621	0.311649	0.0536438	21.3524	0.712048	16.407	0.0840744

## Sheet: Fig 1E
		0h-wt	0h-yep1Δ	0h-yep1Δ Yep1	0h-atg5Δ	24h-wt	24h-yep1Δ	24h-yep1Δ Yep1	24h-atg5Δ
free GFP / total GFP (%)	test-1	0.242852	0.233767	0.268806	0.0373563	60.8942	0.746269	60.8918	1.07772
	test-2	0.4133	0.00249587	0.21708	0.456512	48.5477	5.03636	55.313	0.308354
	test-3	0.0722459	0.0528368	0.276037	0.276568	47.0513	0.271204	51.6649	0.388408

## Sheet: Fig 1F
		0h-wt	0h-yep1Δ	DTT 24h-wt	DTT 24h-yep1Δ	N 24h-wt	N 24h-yep1Δ
free GFP / total GFP (%)	test-1	0.284399	0.301381	13.848	0.418243	54.2545	0.194023
	test-2	0.240229	0.0477148	17.3162	1.89075	54.2386	0.32546
	test-3	0.16146	0.0173958	12.9625	0.168472	49.5138	0.417264

## Sheet: Fig 1G
		0h-wt	0h-yep1Δ	DTT 24h-wt	DTT 24h-yep1Δ	N 24h-wt	N 24h-yep1Δ
free GFP / total GFP (%)	test-1	0.345138	0.381877	15.9786	1.57845	69.9644	1.54982
	test-2	0.0140535	0.0786385	18.0009	0.90012	64.7708	0.068194
	test-3	0.485948	0.621187	13.9539	0.0132781	45.3118	0.48383

## Sheet: Fig 1H
		0h-wt	0h-yep1Δ	0h-epr1Δ	0h-atg5Δ	DTT 24h-wt	DTT 24h-yep1Δ	DTT 24h-epr1Δ	DTT 24h-atg5Δ
free mECitrine / total mECitrine (%)	test-1	0.229402	0.124317	0.230098	0.054075	7.80123	1.28781	1.00638	0.292885
	test-2	0.215491	0.307459	0.127407	0.107564	13.0518	1.2766	0.465957	0.179657
	test-3	0.0763843	0.221686	1.17344	1.89151	11.4336	4.35002	0.0192086	0.481944

## Sheet: Fig 1I
		0h-wt	0h-yep1Δ	0h-epr1Δ	0h-atg5Δ	–N 24h-wt	–N 24h-yep1Δ	–N 24h-epr1Δ	–N 24h-atg5Δ
free mECitrine / total mECitrine (%)	test-1	0.183518	0.065268	0.0198128	0.0913522	42.5402	0.345282	21.2999	0.145973
	test-2	0.301074	0.190593	0.305999	0.450206	51.4658	1.71846	27.8433	1.86499
	test-3	0.339252	0.222796	0.609665	1.46874	45.1904	2.48548	28.521	0.00916187

## Sheet: Fig 1J
		0h-wt	0h-yep1Δ	0h-atg5Δ	24h-N-wt	24h-N-yep1Δ	24h-N-atg5Δ	24h-DTT-wt	24h-DTT-yep1Δ	24h-DTT-atg5Δ
free GFP / total GFP (%)	test-1	1.70954	1.58913	1.37527	79.9594	86.0444	1.24861	63.3646	68.0045	1.17425
	test-2	10.0074	7.67204	6.26263	94.4387	95.321	6.92633	57.4328	59.9799	2.0451
	test-3	4.69187	1.9912	0.571677	92.814	90.5825	4.24315	62.8874	64.191	3.48237

## Sheet: Fig 2I
Time (s)	test-1	test-2	test-3	test-4	test-5	test-6	test-7	test-8	test-9	test-10	test-11	test-12	test-13	test-14	test-15	test-16	test-17	test-18	test-19	test-20	test-21	test-22	test-23	test-24	test-25	test-26	test-27	test-28	test-29	test-30	test-31
pre-bleaching	1	1	1	1	1	1	1	1	1	1	1	1	1	1	1	1	1	1	1	1	1	1	1	1	1	1	1	1	1	1	1
0	0.280253	0.181833	0.14158	0.18673	0.299964	0.153021	0.233635	0.175864	0.151365	0.136367	0.178601	0.152271	0.231718	0.376038	0.190167	0.12237	0.1688	0.222377	0.14776	0.162493	0.151583	0.145245	0.178636	0.323974	0.192594	0.165079	0.137827	0.146536	0.213069	0.191799	0.242089
4.4	0.277806	0.295612	0.16393	0.286088	0.29579	0.124943	0.193179	0.207559	0.189022	0.220106	0.15639	0.189577	0.192406	0.323839	0.212189	0.216724	0.246982	0.133084	0.149573	0.164101	0.167096	0.253236	0.266992	0.241132	0.25135	0.206967	0.137029	0.208413	0.279379	0.200946	0.197288
8.8	0.235923	0.234027	0.146971	0.238423	0.207284	0.152448	0.28806	0.23137	0.17168	0.126145	0.157121	0.140347	0.191349	0.368381	0.153904	0.170753	0.207655	0.189062	0.139917	0.157323	0.180918	0.257913	0.247753	0.39954	0.303387	0.13541	0.226672	0.15992	0.219355	0.179429	0.181028
13.2	0.321294	0.221883	0.17315	0.277801	0.274996	0.164288	0.348558	0.16818	0.22416	0.173442	0.177562	0.229799	0.323386	0.429077	0.235703	0.177815	0.209496	0.30555	0.171047	0.18059	0.236745	0.331833	0.283336	0.319836	0.250813	0.167813	0.242394	0.249315	0.239281	0.254896	0.205713
17.6	0.340686	0.250658	0.194965	0.259529	0.322962	0.223633	0.319354	0.197989	0.185732	0.179058	0.251609	0.155764	0.208707	0.357835	0.206947	0.221424	0.251601	0.34452	0.150641	0.206937	0.265047	0.311196	0.342627	0.348515	0.301851	0.21755	0.196665	0.179498	0.304592	0.275068	0.160518
22	0.364571	0.167172	0.209154	0.202041	0.314275	0.197428	0.197699	0.245936	0.176847	0.206525	0.229512	0.162023	0.209931	0.322324	0.251806	0.209567	0.254346	0.233774	0.177627	0.221404	0.233594	0.377526	0.245258	0.319893	0.26579	0.157339	0.24727	0.181577	0.245245	0.260823	0.322879
26.4	0.379197	0.212313	0.243481	0.260776	0.378777	0.192865	0.374952	0.224867	0.243251	0.164775	0.248629	0.152876	0.217451	0.458053	0.191817	0.26468	0.279602	0.218958	0.185056	0.195364	0.22492	0.344245	0.297743	0.501987	0.2089	0.112135	0.25059	0.229223	0.343269	0.278674	0.189567
30.8	0.38801	0.186098	0.303335	0.258847	0.394339	0.184411	0.257849	0.213984	0.244709	0.188786	0.331744	0.215475	0.284799	0.442418	0.202363	0.207344	0.247238	0.319653	0.197782	0.16612	0.252617	0.31215	0.171615	0.440832	0.279358	0.219644	0.313886	0.249471	0.358434	0.222037	0.276792
35.2	0.454415	0.162479	0.265907	0.160055	0.332113	0.177659	0.288738	0.244109	0.150509	0.20637	0.296447	0.201153	0.251862	0.362584	0.224637	0.197995	0.339038	0.267965	0.222192	0.21609	0.222265	0.278727	0.198146	0.363713	0.298313	0.16244	0.223006	0.141247	0.271483	0.219176	0.198317
39.6	0.37533	0.121239	0.220883	0.27608	0.385757	0.195966	0.283192	0.21074	0.173673	0.223337	0.207618	0.201679	0.247446	0.445288	0.198385	0.287041	0.302954	0.244581	0.153375	0.194598	0.201404	0.300589	0.229419	0.276752	0.304393	0.259514	0.188595	0.180193	0.266931	0.252999	0.271885
44	0.411353	0.166672	0.282507	0.201876	0.443898	0.176402	0.266556	0.232446	0.22046	0.208347	0.2866	0.235808	0.328885	0.559047	0.215159	0.153559	0.304502	0.260146	0.250716	0.216331	0.227247	0.291301	0.285558	0.356513	0.253937	0.269056	0.250406	0.195382	0.362822	0.227466	0.272994
48.4	0.362132	0.163991	0.303162	0.235186	0.521318	0.245353	0.369534	0.171545	0.215729	0.226377	0.295996	0.181739	0.263572	0.533679	0.253788	0.241409	0.297376	0.220673	0.185407	0.206887	0.268284	0.304132	0.295352	0.303866	0.341867	0.259433	0.222853	0.137518	0.266122	0.32345	0.313359
52.8	0.479839	0.22183	0.337816	0.290218	0.482443	0.173015	0.415253	0.204362	0.237315	0.168297	0.233159	0.205789	0.352193	0.476564	0.34199	0.33947	0.329736	0.373873	0.196236	0.231122	0.291088	0.248303	0.346224	0.264257	0.199115	0.26089	0.215603	0.187736	0.29446	0.229719	0.253797
57.2	0.375288	0.288082	0.332864	0.336921	0.643473	0.239942	0.306198	0.222442	0.178816	0.196258	0.286276	0.218774	0.332053	0.522727	0.313353	0.255103	0.317705	0.375581	0.206215	0.27728	0.252413	0.373035	0.296746	0.645228	0.253225	0.200292	0.27864	0.203388	0.316754	0.374522	0.233292
61.6	0.366156	0.197643	0.315193	0.274564	0.491136	0.267809	0.340077	0.229037	0.187969	0.179006	0.236864	0.158904	0.307214	0.498487	0.157139	0.315588	0.276539	0.332069	0.211482	0.217949	0.328776	0.241876	0.26141	0.586888	0.245022	0.235132	0.310478	0.165006	0.253627	0.320683	0.240786
66	0.482681	0.280169	0.360082	0.252448	0.546869	0.228214	0.290047	0.210954	0.14558	0.208781	0.295571	0.218925	0.268327	0.398026	0.172039	0.286765	0.234971	0.265926	0.230544	0.206162	0.254218	0.397651	0.267531	0.345317	0.4412	0.254425	0.303951	0.222114	0.419893	0.261303	0.171145
70.4	0.393651	0.235416	0.341176	0.31004	0.422681	0.304884	0.231055	0.235281	0.222701	0.20645	0.307469	0.211218	0.331653	0.570953	0.234632	0.352066	0.219346	0.305537	0.208878	0.19415	0.246062	0.375549	0.342699	0.396578	0.336837	0.234136	0.351687	0.175296	0.310201	0.351212	0.176935
74.8	0.384539	0.180977	0.331907	0.318136	0.564032	0.200617	0.479891	0.244556	0.202619	0.13622	0.264438	0.142798	0.274088	0.600615	0.278295	0.232928	0.33459	0.280603	0.215729	0.2487	0.276429	0.259273	0.435931	0.446702	0.246479	0.249753	0.338614	0.237507	0.333776	0.274707	0.248191
79.2	0.398828	0.364626	0.451484	0.239109	0.403643	0.251297	0.291739	0.234954	0.198537	0.157338	0.26061	0.187654	0.255546	0.435094	0.278447	0.305162	0.327116	0.342629	0.22404	0.226992	0.269942	0.395448	0.477619	0.374169	0.458081	0.241221	0.38419	0.235643	0.428246	0.335524	0.238739
83.6	0.458957	0.234631	0.457086	0.247316	0.528069	0.240138	0.36311	0.318428	0.150648	0.190167	0.269679	0.191226	0.244735	0.32724	0.268249	0.325888	0.32724	0.285922	0.156997	0.207484	0.232948	0.350154	0.337752	0.535387	0.404569	0.237261	0.269558	0.227862	0.299607	0.344031	0.240339
88	0.337662	0.335992	0.382805	0.326596	0.483337	0.248921	0.341988	0.315543	0.179843	0.173795	0.25634	0.275221	0.25034	0.446442	0.327251	0.374695	0.289773	0.257121	0.222582	0.233755	0.327006	0.346739	0.442201	0.419847	0.267508	0.207009	0.320709	0.214169	0.388831	0.318719	0.313527
92.4	0.431692	0.301874	0.299648	0.350353	0.386331	0.189698	0.364217	0.28277	0.194362	0.163197	0.253594	0.168148	0.284896	0.480448	0.200038	0.33265	0.28972	0.375821	0.173845	0.246987	0.265403	0.294323	0.427319	0.438334	0.394601	0.240989	0.431669	0.231393	0.351042	0.30995	0.246392
96.8	0.471763	0.405955	0.362949	0.304392	0.409084	0.286283	0.36048	0.332873	0.152742	0.165437	0.334907	0.167409	0.286993	0.483828	0.22517	0.271564	0.304469	0.38011	0.192973	0.203918	0.270444	0.382779	0.346893	0.659651	0.365435	0.332409	0.299061	0.214529	0.344515	0.318151	0.254636
101.2	0.471359	0.376531	0.286683	0.284465	0.452643	0.243072	0.398464	0.339134	0.165805	0.165628	0.283884	0.152142	0.294785	0.440849	0.229571	0.224091	0.269888	0.341663	0.177386	0.274626	0.259849	0.230988	0.334904	0.699002	0.426202	0.236857	0.309328	0.283405	0.440838	0.283952	0.204836

## Sheet: Fig 2J
Time (s)	test-1	test-2	test-3	test-4	test-5	test-6	test-7	test-8	test-9	test-10	test-11	test-12	test-13	test-14	test-15	test-16	test-17	test-18	test-19	test-20	test-21	test-22	test-23	test-24	test-25	test-26	test-27	test-28	test-29	test-30	test-31	test-32	test-33	test-34	test-35
pre-bleaching	1	1	1	1	1	1	1	1	1	1	1	1	1	1	1	1	1	1	1	1	1	1	1	1	1	1	1	1	1	1	1	1	1	1	1
0	0.385025	0.441837	0.395714	0.385358	0.596961	0.472426	0.443059	0.471359	0.336642	0.394205	0.451994	0.452131	0.469973	0.579651	0.42629	0.51418	0.397462	0.446884	0.397965	0.504896	0.460458	0.460701	0.435414	0.550051	0.503263	0.536746	0.512594	0.435138	0.435606	0.429727	0.425422	0.423358	0.418195	0.537928	0.48072
4.4	0.51699	0.572847	0.54016	0.537516	0.760627	0.605001	0.594328	0.691832	0.457439	0.563666	0.590305	0.57646	0.608371	0.642764	0.523416	0.603765	0.556902	0.590676	0.535332	0.62796	0.553082	0.551149	0.566469	0.642766	0.641268	0.658811	0.600542	0.564432	0.588697	0.510481	0.553834	0.509075	0.537022	0.641324	0.572951
8.8	0.544824	0.758183	0.573654	0.573773	0.822909	0.663372	0.617895	0.675485	0.572436	0.601855	0.727749	0.649679	0.678847	0.637761	0.622582	0.679962	0.651945	0.677801	0.583477	0.683508	0.709157	0.617106	0.719323	0.703061	0.676405	0.753351	0.628003	0.563487	0.671791	0.62047	0.600839	0.573787	0.627374	0.750513	0.692643
13.2	0.642814	0.728971	0.610744	0.610766	0.843237	0.692311	0.676609	0.779731	0.518588	0.633182	0.682192	0.789199	0.79548	0.833239	0.58998	0.745092	0.629769	0.611001	0.625703	0.689751	0.754504	0.687707	0.72017	0.716914	0.712378	0.765616	0.644653	0.642106	0.706499	0.579857	0.645347	0.632438	0.662622	0.76768	0.640834
17.6	0.626823	0.793598	0.571551	0.605126	0.848126	0.646129	0.76583	0.669575	0.534071	0.64334	0.695667	0.756196	0.802067	0.697078	0.636565	0.702541	0.66263	0.635623	0.656348	0.70221	0.693765	0.671411	0.737238	0.761608	0.757618	0.699536	0.613836	0.692413	0.689729	0.646189	0.654066	0.620258	0.646643	0.709155	0.699084
22	0.700583	0.841986	0.630837	0.666894	0.882099	0.744761	0.831531	0.759556	0.580551	0.6547	0.679447	0.875015	0.810431	0.648055	0.73439	0.731682	0.667076	0.703223	0.655129	0.71959	0.729154	0.737613	0.757414	0.763948	0.743185	0.724266	0.685529	0.644156	0.709463	0.626012	0.693979	0.701997	0.697093	0.839026	0.683271
26.4	0.706988	0.818431	0.615119	0.696782	0.92997	0.704208	0.839502	0.731577	0.589649	0.600813	0.648457	0.861174	0.815747	0.803141	0.761085	0.800835	0.610765	0.756846	0.637182	0.741744	0.783008	0.68068	0.763638	0.803676	0.77147	0.743997	0.689249	0.64408	0.780304	0.681399	0.672674	0.704591	0.73973	0.893797	0.751114
30.8	0.718127	0.855858	0.626583	0.708734	0.942084	0.840281	0.810269	0.772759	0.649783	0.660412	0.752416	0.842986	0.861286	0.765801	0.811087	0.915823	0.666788	0.714163	0.674862	0.770072	0.823355	0.807682	0.758947	0.820705	0.77186	0.765948	0.664972	0.69612	0.779595	0.651751	0.704805	0.722322	0.780398	0.806865	0.717845
35.2	0.709312	0.675543	0.636353	0.754263	0.82419	0.766871	0.862212	0.814332	0.573817	0.666853	0.750288	0.97998	0.852796	0.788776	0.798022	0.876543	0.66974	0.665239	0.70617	0.764545	0.889101	0.744914	0.719358	0.780258	0.767717	0.749935	0.708599	0.631907	0.76757	0.655372	0.654633	0.701391	0.704702	0.834459	0.71597
39.6	0.684187	0.794659	0.688712	0.744972	0.85019	0.71705	0.858772	0.833874	0.543055	0.607654	0.75768	0.907001	0.89152	0.749513	0.794745	0.833365	0.627902	0.699275	0.645864	0.747342	0.873747	0.780604	0.712476	0.809993	0.793488	0.75061	0.702052	0.684691	0.731475	0.658713	0.735404	0.677212	0.740511	0.80673	0.728574
44	0.681011	0.747425	0.591632	0.614383	0.86506	0.723971	0.81736	0.798648	0.564883	0.575083	0.782171	0.992211	0.772472	0.826513	0.744478	0.822411	0.629012	0.736061	0.683742	0.764305	0.845541	0.751319	0.726858	0.794543	0.716852	0.738113	0.744282	0.670096	0.746746	0.625679	0.627297	0.675409	0.761038	0.792507	0.758412
48.4	0.74512	0.797978	0.736545	0.905916	0.893585	0.691589	0.872121	0.912635	0.569282	0.713558	0.776525	0.991911	1.01608	0.869599	0.781706	0.922101	0.684947	0.786278	0.686755	0.794091	0.852723	0.745247	0.728532	0.787789	0.801503	0.745797	0.793135	0.712683	0.759328	0.700657	0.692423	0.765755	0.687064	0.807654	0.831579
52.8	0.791198	0.842365	0.733211	0.870279	0.979663	0.825144	0.905068	0.844897	0.657108	0.76819	0.808055	1.09895	1.03419	0.848466	0.799963	0.942504	0.729796	0.848256	0.718353	0.84144	0.770619	0.88541	0.825572	0.829798	0.806728	0.762655	0.780851	0.69145	0.823123	0.716796	0.745197	0.800816	0.768493	0.904281	0.808083
57.2	0.793702	0.753837	0.733982	0.83966	1.01516	0.849331	0.926762	0.803026	0.545789	0.741088	0.807264	1.04015	0.98823	0.869441	0.865959	0.893602	0.749594	0.806189	0.756263	0.874709	0.800884	0.817807	0.806008	0.815028	0.861551	0.748935	0.746802	0.754614	0.756077	0.722971	0.703155	0.834546	0.783991	0.908612	0.808185
61.6	0.814649	0.784778	0.695171	0.858426	0.999784	0.914672	0.931629	0.766618	0.59377	0.677622	0.778477	1.06083	0.928237	0.812809	0.842578	0.942959	0.722742	0.91867	0.742043	0.838033	0.904367	0.804411	0.815004	0.842685	0.882315	0.754298	0.682242	0.730943	0.748201	0.789971	0.711632	0.837402	0.804424	0.861269	0.744892
66	0.884881	0.929955	0.686737	0.839384	0.942467	0.869112	0.94216	0.791209	0.545108	0.729815	0.719382	1.03859	0.936746	0.830154	0.824965	0.893061	0.714627	0.915028	0.752953	0.836599	0.876727	0.789918	0.805995	0.801461	0.876166	0.683443	0.782151	0.694099	0.731167	0.726225	0.635067	0.793803	0.726762	0.811425	0.748569
70.4	0.85669	0.773298	0.726502	0.963242	1.01462	0.859641	1.03088	0.800927	0.560373	0.713073	0.767061	1.15323	0.986951	0.935908	0.824583	0.879818	0.67061	0.961452	0.742412	0.823826	0.903903	0.869636	0.900595	0.709482	0.854557	0.691573	0.737916	0.745115	0.783842	0.722278	0.654676	0.828801	0.695799	0.939783	0.822324
74.8	0.888697	0.811588	0.7846	0.974556	0.934882	0.889895	1.03733	0.804692	0.468486	0.711554	0.827262	1.15094	1.09485	0.911507	0.822004	0.870125	0.727304	0.950398	0.743191	0.864592	0.731493	0.809268	0.996243	0.80635	0.873403	0.698043	0.738806	0.764929	0.802286	0.675617	0.732088	0.790068	0.772807	0.832414	0.917134
79.2	0.803073	0.733244	0.737552	0.931918	0.989818	0.844063	0.989711	0.817283	0.54199	0.69505	0.854245	1.05505	1.02103	0.866811	0.827075	0.868087	0.690164	0.915642	0.753264	0.873732	0.721714	0.906903	0.979318	0.712948	0.888591	0.769546	0.695278	0.783223	0.735306	0.694051	0.691031	0.786503	0.668599	0.928311	0.86049
83.6	0.797884	0.820379	0.665232	0.989323	1.01261	0.911929	1.02161	0.874928	0.452599	0.771664	0.978962	1.22369	0.974126	0.823364	0.898574	0.886783	0.671546	0.901001	0.733948	0.810337	0.896204	0.903427	0.965146	0.771414	0.828226	0.773757	0.708531	0.744153	0.753259	0.750493	0.709283	0.852467	0.686721	0.966526	0.887027
88	0.880343	0.870191	0.769704	0.913737	1.08353	0.938143	0.898018	0.806842	0.529947	0.750835	0.73232	1.25435	1.05793	0.776976	0.79379	0.853059	0.627608	0.819864	0.769291	0.843845	0.789445	0.974181	1.00014	0.742554	0.87208	0.815754	0.652001	0.815714	0.696294	0.709137	0.684057	0.808771	0.713619	0.934471	0.862815
92.4	0.872031	0.814756	0.689058	0.938483	0.951737	0.871804	1.01852	0.725817	0.543045	0.719472	0.74328	1.1139	1.01701	0.819385	0.834945	0.754323	0.595742	0.848356	0.670363	0.815552	0.795664	0.910242	0.949648	0.796587	0.854571	0.798777	0.706523	0.81601	0.717042	0.712893	0.706234	0.758536	0.681463	0.914197	0.799521
96.8	0.899407	0.819748	0.794703	0.935974	1.03412	0.936314	1.03368	0.862216	0.662241	0.777312	0.84506	1.23227	1.03952	0.876719	0.813507	0.884308	0.625358	0.994664	0.739414	0.823291	0.865245	0.853317	1.04584	0.8259	0.891476	0.765288	0.810934	0.904886	0.830234	0.723632	0.740262	0.802814	0.758347	0.909727	0.885585
101.2	0.843619	0.749967	0.772477	0.896006	1.00371	0.914895	0.946502	0.808311	0.633738	0.765762	0.713114	1.11396	0.950061	0.847823	0.84609	0.802089	0.606764	0.833442	0.681844	0.851734	0.822351	0.895958	0.941048	0.855498	0.797776	0.763915	0.835683	0.777528	0.667285	0.706057	0.771717	0.798296	0.690256	0.901313	0.828638

## Sheet: Fig 3C
	cell fraction
	normal	abnormal
wt	0.935285	0.0647147
rtn1Δ	0.781565	0.218435
yop1Δ	0.829192	0.170808
tts1Δ	0.827007	0.172993
yep1Δ	0.860526	0.139474
rtn1Δyop1Δ	0.620833	0.379167
rtn1Δyop1Δyep1Δ	0.485279	0.514721
yop1Δtts1Δ	0.794238	0.205762
yop1Δtts1Δyep1Δ	0.710256	0.289744
rtn1Δtts1Δ	0.714865	0.285135
rtn1Δtts1Δyep1Δ	0.436492	0.563508
rtn1Δyop1Δtts1Δ	0.06418	0.93582
rtn1Δyop1Δtts1Δyep1Δ	0.026961	0.973039

[truncated: 24 more sheets: Fig 3H, Fig 3J, Fig 3K, Fig 3L, Fig 4C, Fig 4F, Fig 4H, Fig 4I, S1A_Fig, S1D_Fig, S1G_Fig, S2B_Fig, S2C_Fig, S2D_Fig, S2F_FIg, S2G_Fig, S4A_Fig, S4B_Fig, S4C_Fig, S4D_Fig …]
